# Supplementary material for: Shape-preserving elastic solid models of macromolecules
Source: PLoS Comput Biol. 2020 May 14;16(5):e1007855. doi: 10.1371/journal.pcbi.1007855 (PMC7297265; doi:10.1371/journal.pcbi.1007855)
Supplement: S1 File — The file needs to be renamed as ESM.m before use. (TXT) [file pcbi.1007855.s001.txt]

function [V, D] = ESM(xyz, alpha, lambda, mu)
% ESM: computing modes and eigen-frequencies 
% Author: Guang Song

shp = alphaShape(xyz, alpha);
elements = shp.alphaTriangulation;

[K, volume]=stiffness_matrixP1_3D_elasticity(elements,xyz,lambda,mu);
K = (K+K')/2; % make it fully symmetric
M = mass_matrixP1_3D_elasticity(elements, volume);
M = kron((M+M')/2, eye(3));

[V,D] = eig(full(K), full(M));
% or use eigs to get a subset of modes
